# Supplementary material for: Selected Gut Bacteria from Water Monitor Lizard Exhibit Effects against Pathogenic Acanthamoeba castellanii Belonging to the T4 Genotype
Source: Microorganisms. 2023 Apr 20;11(4):1072. doi: 10.3390/microorganisms11041072 (PMC10142573; doi:10.3390/microorganisms11041072)
Supplement: Supplementary file 1 [file microorganisms-11-01072-s001.zip]

Archive with 3 entries (3 files):
- Supplementary Fig S1.pptx
- Supplementary Fig S2.pptx
- Supplenetary Data_bacterial sequences.docx
